# Supplementary material for: A Roman provincial city and its contamination legacy from artisanal and daily-life activities
Source: PLoS One. 2021 Jun 9;16(6):e0251923. doi: 10.1371/journal.pone.0251923 (PMC8189455; doi:10.1371/journal.pone.0251923)
Supplement: S1 Dataset — (XLSX) [file pone.0251923.s001.xlsx]

## Sheet: Sample overview
Supplementray Table S1			Analyte	Al	Ag	Be	Ca	Co	Cu	Fe	K	Li	Mg	Mn	Na	Ni	P	Pb	Sn	Sr	Ti	V	Zn	Zr
Holdridge et al.			Method	ICPMS	MA250	ICPMS	ICPMS	ICPMS	ICPMS	ICPMS	ICPMS	ICPMS	ICPMS	ICPMS	ICPMS	ICPMS	ICPMS	ICPMS	MA250	ICPMS	ICPMS	ICPMS	ICPMS	ICPMS
Soil geochemistry			Unit	ppm	PPB	PPM	%	PPM	PPM	ppm	ppm	PPM	ppm	PPM	ppm	PPM	ppm	PPM	PPM	PPM	ppb	PPM	PPM	PPM
Laboratory	Jerash NWQ		MDL	0.1	20	1	0.01	0.2	0.1	0.01	0.01	0.1	0.01	1	0.001	0.1	0.001	0.02	0.1	1	0.1	1	0.2	0.2
SampleIDs	SampleIDs	Group		Al	Ag	Ba	Bi	Co	Cu	Fe	K	Li	Mg	Mn	Na	Ni	P	Pb	Sn	Sr	Ti	V	Zn	Zr
SMK_158	J16-BN1-[4]	Within city sediments - Non-RMS		27700	0.608	115	0.08	26.5	34.6	17200	6400	12.6	8200	377	790	19.2	1980	317.46	5.4	254	2350	40	59.5	56.4
SMK_159	J16-BN1-[5]	Within city sediments - Non-RMS		30900	0.777	157	0.08	24.2	47.3	18300	7400	13.9	9800	402	810	22.5	2880	146.64	6	294	2320	42	71.3	58.5
SMK_160	J16-BN1-[6]	Within city sediments - Non-RMS		23800	0.783	123	0.07	148.8	44.8	14500	6100	11.1	8300	369	580	17.3	2230	123.65	6.4	230	1860	35	47.2	46.6
SMK_161	J16-NT1-[1]	Within city sediments - Non-RMS		23500	0.384	120	0.07	30.4	23.3	14100	6700	10.7	7400	340	730	15.1	2260	132.52	3.9	230	1980	37	47.7	48.7
SMK_162	J16-NT1-[2]	Within city sediments - Non-RMS		26600	0.41	120	0.07	35.5	26.5	16000	7600	12.9	7800	329	920	16.4	2420	166.68	5.1	264	2220	48	45.3	56.5
SMK_163	J16-NT1-[3]	Within city sediments - Non-RMS		26200	0.343	117	0.08	33	26.6	15300	9000	13.4	8300	328	1480	20	2970	171.36	4.4	271	2090	43	52.2	53.5
SMK_164	J16-NT1-[5]	Within city sediments - Non-RMS		6800	0.047	66	0.02	39	11	4000	2900	3.7	4000	107	330	7.2	1210	48.59	1	287	580	15	21.8	15.9
SMK_165	J16-NT1-[8]	Within city sediments - Non-RMS		22700	0.248	107	0.06	25.3	27.3	13200	13200	11.6	8400	326	6510	14.2	3080	386.83	3.6	298	1820	38	58	44.3
SMK_166	J16-NT1-[10]	Within city sediments - Non-RMS		19600	0.347	95	0.06	31.7	46.7	12300	9800	9.3	8400	278	2820	16.5	2360	853.61	3.9	253	1560	33	40	40.1
SMK_167	J16-NT1-[13]	Within city sediments - Non-RMS		22800	0.247	95	0.06	26.6	21.6	14500	9200	12.2	11300	296	1910	15.2	2010	154.16	4.2	241	1760	36	42	46.1
SMK_168	J16-NT1-[16]	Within city sediments - Non-RMS		17300	0.5	91	0.02	31.9	16.6	11200	8600	9.1	8600	235	4000	13.5	1870	90	2.8	255	1430	31	35.2	35.4
SMK_169	J16-NT1-[18]	Within city sediments - Non-RMS		14700	1.006	87	0.02	30.9	21.8	9300	9700	7.5	8100	239	17370	12.8	2300	149.63	3.8	240	1290	26	36.2	31.5
SMK_170	J16-NT1-[19]	Within city sediments - Non-RMS		18800	0.578	87	0.04	30.7	20	11700	13700	10	8700	270	26430	14.4	1620	64.02	2.8	218	1690	34	37.6	41.6
Average				21646.2	0.482923	106.154	0.0561538	39.5769	28.3154	13200	8484.62	10.6154	8253.85	299.692	4975.38	15.7154	2245.38	215.781	4.1	256.538	1765.38	35.2308	45.6923	44.2385
Std. Dev.				6310.79	0.26286	22.865	0.0232875	33.0768	11.6756	3712.14	2883.82	2.78922	1609.67	77.2381	7925.33	3.77179	532.394	213.304	1.44626	25.4054	483.987	8.27802	12.6795	11.8459
Laboratory	Jerash NWQ
SampleIDs	SampleIDs	Group
SMK_215	Bedrock1	Bedrock		4500	0.01	7	0.02	14.1	2.6	2500	1300	3.5	4500	46	640	2.9	140	0.96	0.2	529	290	15	3.7	7.8
SMK_216	Bedrock2	Bedrock		1900	0.01	20	0.02	98.3	4.3	11300	200	3.2	300	64	60	5.6	150	5.49	0.5	21	1500	17	30.9	47.2
SMK_217	Bedrock3	Bedrock		4100	0.01	24	0.02	13.5	5.9	2800	1300	1.9	2500	81	150	5.9	180	1.32	0.3	221	200	24	3.1	5.6
SMK_218	Bedrock4	Bedrock		10100	0.01	28	0.06	9.6	5	4600	2400	8.3	22900	56	170	23	350	1.94	0.5	111	540	72	111.4	12.3
SMK_219	Bedrock5	Bedrock		16000	0.01	74	0.07	131.4	5.2	4200	1000	12	500	7	630	4	70	9.43	1	36	3990	31	15.6	114.3
Average				7320	0.01	30.6	0.038	53.38	4.6	5080	1240	5.78	6140	50.8	330	8.28	178	3.828	0.5	183.6	1304	31.8	32.94	37.44
Std. Dev.				7143.53	0.357013	37.2635	0.0204221	41.9513	9.38944	4280.76	4818.91	3.84557	7050.25	110.328	9423.22	6.9806	938.372	93.54	1.54017	161.594	1178.89	18.439	33.1882	33.974
	Jerash NWQ
Soil geochemistry	SampleIDs	Group
JD 15, Q (H2), Outer wall (east face). Red soil upper (surface)	J15-Qh-[8]-upper	Within city RMS/YMS		345.719		212.362	3.11607	18.0343	55.2781	38557.1	9523.67	154.461	19139.6	714.135	36.1095	93.658	1422.6	9.25989		408.994	10.7146	58.5599	71.3733	18.6431
JD 15, Q (H2) Outer wall (east face). Red soil lower (surface)	J15-Qh-[8]-lower	Within city RMS/YMS		370.61		383.463	2.88146	19.7483	39.3407	41929.4	10053	159.542	26375.7	868.319	44.7442	36.4293	785.061	22.9166		464.262	7.99292	58.2616	71.7966	19.7246
JD 15, Q (H2) Outer wall (west face) Red soil upper (surface)	J15-Qc-[44]	Within city RMS/YMS		387.704		240.616	2.98139	22.4331	39.3763	45750.3	9588.02	167.415	19457.6	980.304	22.8918	107.472	1231.7	26.7939		286.351	11.4812	58.0912	81.156	20.2485
JD 15, Q H2 Inner wall. Red soil (surface)	J15-Qf-[60]	Within city RMS/YMS		323.516		186.094	2.75112	19.1553	41.9031	38918.4	12461.3	160.882	30200.9	886.86	77.598	9.29505	2617.3	22.246		352.41	27.4493	50.5921	83.8838	17.0378
JD 15, O, [104] Red soil (surface)	J15-O-[104]	Within city RMS/YMS		575.25		266.058	4.25869	27.7336	48.0698	60660	12963.3	226.156	21731.5	986.935	21.7836	103.361	3050.57	9.3697		206.476	17.9367	77.4567	144.301	26.45
JD 15, R [29] Red soil (surface)	J15-R-[29]	Within city RMS/YMS		73.0496		125.638	1.35652	5.28062	30.9701	11823.5	3642.9	95.4959	24005.4	306.909	18.9405		1224.76	15.2866		474.526	3.21727	22.6024	32.2237	6.47921
JD 15, Area R [09], Red soil (fill)	J15-R-[9]	Within city RMS/YMS		232.349		232.05	3.17689	19.0457	58.5029	32854.9	5571.75	143.181	60735	880.927	23.6439	145.789	1930.06	37.3387		511.108	6.14214	44.162	67.7518	10.9695
JD 15, Area O, f-k phase, Red soil (fill)	J15-Ofk-[51]	Within city RMS/YMS		371.575		199.796	3.72865	25.3088	55.4678	48076	11795.3	192.933	34527.1	1044.08	32.7499	86.2578	1752.34	8.714		266.086	9.06239	53.2552	99.9705	17.8489
JD 15, P, Red soil (fill / foundation)	J15-Pb-[19]	Within city RMS/YMS		328.173		201.267	3.30288	21.3649	71.3261	44379.8	13920.5	178.806	24140.3	1015.16	42.212		4625.5	23.5221		345.041	21.6402	55.1086	115.934	16.9026
Average	Average			334.216		227.483	3.06152	19.7894	48.915	40327.7	9946.63	164.319	28923.7	853.737	35.6304	83.1802	2071.1	19.4942		368.361	12.8485	53.1211	85.3766	17.1449
Std. Dev.	Std. Dev.			133.485		70.5151	0.790175	6.30067	12.4105	13206.4	3424.69	35.6674	12921	228.202	18.2771	45.973	1193.71	9.67203		104.095	7.89332	14.5557	31.928	5.67423
Soil geochemistry	SampleIDs	Group
JD 15, Q(d) [49 upper] (water infrastructure sediment)	J15-Qd-[49], upper	water infrasstructure sediment		157.606		159.104	2.75981	12.3398	111.579	22447.2	11100.3	93.374	29863.7	698.042	109.088	23.4378	8391.66	56.037		500.844	13.1528	26.7477	126.453	12.6864
JD 15, Q(d) [46.1, lower] (water infrastructure sediment)	J15-Qd-[49], lower	water infrasstructure sediment		199.879		238.268	1.80401	13.7614	115.335	25939.9	11907.9	128.273	27907.7	723.109	116.108	n.d	11449.4	71.598		470.315	20.4857	32.3607	138.91	14.694
JD, Q (Inner), Upper pipe (water infrastructure sediment)	J15-Qd-[33]	water infrasstructure sediment		151.188		165.478	3.22903	11.5437	69.543	22488.7	7517.5	102.141	36434.9	606.377	103.021	n.d.	15313.9	48.5075		581.904	19.4144	39.8977	159.374	14.8241
JD 15, O C [109] (water infrastructure sediment)	J15-Oc-[109]	water infrasstructure sediment		124.986		143.7	1.28266	11.0157	88.9295	18962.7	5366.93	101.806	19342	558.69	24.1604	n.d.	8928.26	35.0799		567.955	8.93956	21.1585	76.2646	9.69192
JD 15, P-1 (water infrastructure sediment)	J15-Pce-[98]	water infrasstructure sediment		89.6738		77.7471	2.42094	6.10515	68.7463	14232.3	4016.92	82.7649	10988.2	269.605	34.3646	n.d.	2037.13	14.449		764.025	11.1579	20.8193	46.3521	6.60058
Average	Average			144.667		156.86	2.29929	10.9532	90.8264	20814.2	7981.91	101.672	24907.3	571.165	77.3483	23.4378	9224.07	45.1343		577.008	14.6301	28.1968	109.471	11.6994
Std. Dev.	Std. Dev.			40.8348		57.312	0.769759	2.90108	22.2229	4429.81	3460.94	16.8387	9888.98	181.328	44.287	n.d.	4859.81	21.6406		114.308	5.09408	8.06711	46.7226	3.52609
Soil geochemistry	Wadi samples	Analyte		Al	Ag	Be	Ca	Co	Cu	Fe	K	Li	Mg	Mn	Na	Ni	P	Pb	Sn	Sr	Ti	V	Zn	Zr
SMK_171	J16-LW1-[1]	Soil Pulp		1.85	61	<1	20.7	69.5	8.7	1.41	0.45	8.8	0.6	276	0.063	12.6	0.071	12.27	1.3	247	0.195	40	22.8	58.2
SMK_172	J16-LW1-[4]	Soil Pulp		1.37	113	<1	20.14	78.2	8.3	0.97	0.36	7.1	0.58	167	0.117	9.9	0.081	14.82	1.4	244	0.197	31	21.9	61.8
SMK_173	J16-LW1-[8A]	Soil Pulp		2.23	105	<1	17.24	56.3	14.4	1.42	0.57	11.9	0.85	206	0.387	14.7	0.073	19.53	2.4	266	0.265	46	28.2	73
SMK_174	J16-LW1-[8B]	Soil Pulp		1.49	199	<1	17.99	77.5	9.2	1.17	0.42	8.5	0.63	200	0.294	11.9	0.068	15.8	2.2	244	0.229	35	19.8	71.6
SMK_175	J16-LW1-[10]	Soil Pulp		0.89	54	<1	24.77	68.1	5.2	0.93	0.23	5.2	0.51	173	0.283	7.2	0.077	12.35	0.5	264	0.138	22	11.3	39.8
SMK_176	J16-LW1-[11]	Soil Pulp		0.91	87	<1	29.88	54.7	5.8	0.93	0.21	5.9	0.57	185	0.251	7.8	0.08	11.33	0.7	309	0.091	19	13.7	25.3
SMK_177	J16-LW1-[11x]	Soil Pulp		1.05	98	<1	25.81	59.4	7.1	1.19	0.26	7.9	0.55	197	0.3	9	0.099	14.04	0.8	288	0.117	24	19	31.1
SMK_178	J16-LW1-[12]	Soil Pulp		2.62	175	1	19.11	36.5	18	1.95	0.66	12.7	0.86	305	0.599	20.2	0.105	25.84	1.8	429	0.299	52	37.4	69.8
SMK_179	J16-LW1-[12x]	Soil Pulp		2.57	197	1	19.16	42.3	18.9	1.92	0.66	13.8	0.85	305	0.583	19.2	0.105	25.66	1.8	441	0.286	51	37.6	68.7
SMK_180	J16-LW1-[13]	Soil Pulp		1.56	104	<1	19.71	67.7	13.3	1.25	0.41	8	0.56	236	0.317	11.7	0.08	18.4	1.4	239	0.198	36	25.2	47.9
SMK_181	J16-LW1-[14]	Soil Pulp		2.11	189	<1	22.16	50.2	14.4	1.74	0.54	10.5	0.63	272	0.241	14	0.076	19.59	1.8	303	0.256	43	31.9	65.4
SMK_182	J16-LW1-[15]	Soil Pulp		1.83	120	<1	16.9	43.9	13	3.22	0.5	10.8	0.59	210	0.474	16.7	0.07	17.58	1.8	285	0.201	37	26.9	57.4
SMK_183	J16-LW1-[16]	Soil Pulp		1.16	77	<1	14.11	39.5	9.3	5.53	0.29	6.2	0.28	223	0.177	11.8	0.056	10.45	1	246	0.116	29	25.9	33.1
SMK_184	J16-LW1-[17]	Soil Pulp		2.05	109	<1	18.91	59.7	10.6	1.41	0.51	13	0.7	183	0.322	13.1	0.048	15.67	1.8	277	0.206	41	29.7	61.2
SMK_185	J16-LW1-[19]	Soil Pulp		1.37	75	<1	19.47	85.9	9.4	0.97	0.34	8.8	0.5	155	0.093	11.6	0.044	13.88	1.4	250	0.143	32	16.6	47.9
SMK_186	J16-LW1-[23]	Soil Pulp		1.28	75	<1	13.06	47.7	4.1	1.23	0.27	8.4	1.13	203	0.041	6.8	0.028	8.99	0.5	156	0.119	26	13.9	40.3
SMK_187	J16-WD-[1]	Soil Pulp		2.67	97	1	25.7	26.3	18	1.62	0.71	12.2	0.84	364	0.075	18.8	0.177	22.84	2	235	0.223	47	33.5	50.8
SMK_188	J16-WD-[2]	Soil Pulp		3.13	160	1	24.96	27.3	18.2	1.96	0.79	14.6	0.94	407	0.083	24.2	0.139	18.29	1.6	250	0.271	59	39.7	62.3
SMK_189	J16-WD-[4]	Soil Pulp		4.42	23	1	18.65	29	25.2	2.96	1	20.7	1.02	644	0.123	33.7	0.166	14.61	1.9	217	0.41	85	55.2	100.6
SMK_190	J16-WD-[5]	Soil Pulp		5.28	79	<1	15.61	34.3	24.9	3.56	1.08	23.4	1.03	740	0.146	39.9	0.094	14.63	2.1	186	0.493	101	63.4	115
SMK_191	J16-WD-[6]	Soil Pulp		2.41	53	<1	29.51	29.7	14	1.42	0.67	13.9	0.85	284	0.06	18.2	0.108	11.03	1	256	0.189	45	33.7	46
SMK_192	J16-WD-[8]	Soil Pulp		2.03	111	<1	30.6	28.4	16.6	1.14	0.74	10.3	0.83	356	0.088	13.5	0.18	15.5	1.2	281	0.141	39	34.8	35.5
SMK_193	J16-WD-[9]	Soil Pulp		2.41	125	<1	27.25	25.7	13.8	1.39	0.87	13.6	1.36	302	0.081	15.6	0.138	15.63	1.6	236	0.176	47	34.9	40.7
SMK_194	J16-WD-[9x]	Soil Pulp		2.37	116	<1	30.01	25.5	13.9	1.31	0.83	12.9	1.33	258	0.077	15.3	0.137	14.5	1.7	250	0.17	45	27.6	39.1
SMK_195	J16-WD-[10X]	Soil Pulp		2.6	184	<1	28.74	25.6	21.5	1.69	0.71	12.8	0.9	370	0.076	19.8	0.292	19.97	1.3	268	0.222	46	54	51.9
SMK_196	J16-WD-[11X]	Soil Pulp		2.97	113	<1	25.29	31.1	19.9	1.91	0.81	14	1.28	409	0.09	24.5	0.227	16.47	1.3	240	0.261	56	50.6	62.6
SMK_197	J16-WD-[12X]	Soil Pulp		2.73	363	<1	24.8	28.7	27.9	1.77	0.92	14.1	1.22	402	0.112	22.1	0.343	28.13	3.1	254	0.243	54	61	60.2
SMK_198	J16-WS2-[1]	Soil Pulp		2.04	22	<1	27.76	24.2	7.5	1.15	0.7	13.7	2.64	253	0.047	14.6	0.042	4.78	0.8	262	0.146	39	22.9	36.3
SMK_199	J16-WS2-[2]	Soil Pulp		2.12	54	<1	27.71	22.9	8.6	1.2	0.67	14.1	1.82	255	0.051	13.4	0.047	4.92	0.8	270	0.151	39	27.3	36.4
SMK_200	J16-WS2-[3]	Soil Pulp		2.25	66	<1	28.67	24.7	9.1	1.29	0.64	13.2	1.35	293	0.052	14.5	0.057	5.17	0.9	291	0.162	40	26.2	38.4
SMK_201	J16-WS2-[4]	Soil Pulp		1.98	47	<1	30.73	30	6.1	1.14	0.59	12.7	1.56	242	0.051	15.8	0.044	4.2	0.5	297	0.142	39	20.5	37.2
SMK_202	J16-WS2-[5]	Soil Pulp		1.69	55	<1	33.47	29.4	8.3	1.27	0.41	8.1	0.54	280	0.046	13.5	0.057	4.69	0.6	275	0.125	37	25.7	33
SMK_203	J16-WS2-[6]	Soil Pulp		2.34	59	<1	30.11	26.7	8.2	1.38	0.62	13.6	1.15	294	0.052	15.9	0.049	5.17	0.6	298	0.173	44	26.2	42.3
SMK_204	J16-WS2-[7]	Soil Pulp		2.27	39	1	30.12	24.3	7.5	1.33	0.6	13.5	1.2	253	0.052	14	0.046	4.92	0.6	298	0.165	43	23.7	43.6
SMK_205	J16-WS2-[8]	Soil Pulp		1.57	44	<1	33.07	27.6	6.1	1.21	0.37	7.9	0.53	353	0.037	14.5	0.051	5.25	0.5	266	0.103	34	20.8	26.9
SMK_206	J16-WS2-[9]	Soil Pulp		1.15	<20	<1	35.18	29.6	6.3	1	0.27	7	0.44	315	0.03	8	0.051	7.46	0.5	260	0.075	26	17.4	20.1
SMK_207	J16-WS2-[10]	Soil Pulp		2.24	67	<1	27.32	27.3	7	1.32	0.62	15.4	2.37	240	0.05	13.9	0.038	4.58	0.9	228	0.171	41	24.8	41.4
SMK_208	J16-WS3-[10X]	Soil Pulp		3.26	223	<1	22.71	29.1	24	2.13	0.74	14.8	0.79	338	0.107	26.3	0.11	29.27	3.1	231	0.321	62	49	73.8
SMK_209	J16-WS3-[1]	Soil Pulp		3.59	215	1	22.4	27.4	23.7	2.28	0.73	16.5	0.84	370	0.125	28.5	0.107	31.69	3.4	235	0.364	71	48.3	81.5
SMK_210	J16-WS3-[2]	Soil Pulp		2.72	128	<1	27.45	32.7	20.7	1.8	0.57	11.9	0.7	291	0.096	23.7	0.083	28.02	2.6	235	0.284	61	41.2	62.2
SMK_211	J16-WS3-[3]	Soil Pulp		3.34	326	<1	24.26	28.3	22.5	2.12	0.66	15	0.81	330	0.117	25.6	0.1	30.65	2.6	244	0.325	69	46.5	74
SMK_212	J16-WS3-[4]	Soil Pulp		1.39	181	<1	30.63	38.9	11.9	0.91	0.33	5.3	0.48	217	0.126	10.1	0.162	28.41	1.7	270	0.15	25	24.1	36.2
SMK_213	J16-WS3-[6]	Soil Pulp		1.48	157	<1	32.19	33	11.2	1.14	0.32	5.2	0.5	305	0.131	9	0.092	18.37	1.4	261	0.144	33	27.3	35
SMK_214	J16-WS3-[7]	Soil Pulp		2.89	262	<1	24.74	34.4	25.7	2.04	0.71	12.8	0.73	651	0.214	25.8	0.118	33.3	3.2	242	0.276	62	45.2	64.7
